# Supplementary material for: Blockage of Squamous Cancer Cell Collective Invasion by FAK Inhibition Is Released by CAFs and MMP-2
Source: Cancers (Basel). 2020 Dec 10;12(12):3708. doi: 10.3390/cancers12123708 (PMC7764466; doi:10.3390/cancers12123708)
Supplement: Supplementary file 1 [file cancers-12-03708-s001.zip]

Archive with 5 entries (4 files):
- cancers-1023595-suppl-final/
- cancers-1023595-suppl-final/cancers-1023595-suppl-final.docx
- cancers-1023595-suppl-final/video 1.avi
- cancers-1023595-suppl-final/video 2.avi
- cancers-1023595-suppl-final/video 3.avi
